# Supplementary material for: The mobile gene cassette carrying tetracycline resistance genes in Aeromonas veronii strain Ah5S-24 isolated from catfish pond sediments shows similarity with a cassette found in other environmental and foodborne bacteria
Source: Front Microbiol. 2023 Mar 15;14:1112941. doi: 10.3389/fmicb.2023.1112941 (PMC10057117; doi:10.3389/fmicb.2023.1112941)
Supplement: Supplementary file 1 [file Table_1.XLS]

## Sheet: VFDB_Sep_11-6865448768
Sep_11-6865448768
VFclass	Virulence factors	Related genes	AhS5-24(Prediction)	A.veronii B565
			draft (draft)	chromosome (NC_015424)
Secretion system	T2SS	exeA	LZT27_07970	B565_2887
		exeB	LZT27_07965	B565_2888
		exeC	LZT27_07960	B565_2889
		exeD	LZT27_07955	B565_2890
		exeE	LZT27_07950	B565_2891
		exeF	LZT27_07945	B565_2892
		exeG	LZT27_07940	B565_2893
		exeH	LZT27_07935	B565_2894
		exeI	LZT27_07930	B565_2895
		exeJ	-	B565_2896
		exeK	LZT27_07920	B565_2897
		exeL	LZT27_07915	B565_2898
		exeM	LZT27_07910	B565_2899
		exeN	LZT27_07905	B565_2900
		tapD	-	B565_0357
	T3SS	acr1	-	-
		acr2	-	-
		acrG	-	-
		acrH	-	-
		acrR	-	-
		acrV	-	-
		aexT	-	-
		aopB	-	-
		aopD	-	-
		aopH	-	-
		aopN	-	-
		aopO	-	-
		aopX	-	-
		ascB	-	-
		ascC	-	-
		ascD	-	-
		ascE	-	-
		ascF	-	-
		ascG	-	-
		ascH	-	-
		ascI	-	-
		ascJ	-	-
		ascK	-	-
		ascL	-	-
		ascN	-	-
		ascO	-	-
		ascP	-	-
		ascQ	-	-
		ascR	-	-
		ascS	-	-
		ascT	-	-
		ascU	-	-
		ascV	-	-
		ascX	-	-
		ascY	-	-
		ati1	-	-
		ati2	-	-
		exsA	-	-
		exsB	-	-
		exsC	-	-
		exsD	-	-
		exsE	-	-
		sycH	-	-
		sycO	-	-
		sycX	-	-
	T6SS	Undetermined	-	-
		atsA	-	-
		atsB	-	-
		atsC	-	-
		atsD	-	-
		atsG	-	-
		atsH	-	-
		atsI	-	-
		atsJ	-	-
		atsK	-	-
		atsL	-	-
		atsP	-	-
		atsQ	-	-
		atsS	-	-
		clpV1	-	-
		dotU	-	-
		hcp1	-	-
		hcp	-	-
		vasH	-	-
		vasK/atsR	-	-
		vgrG1	-	-
		vgrG2	LZT27_22130; LZT27_22190; LZT27_22195	-
		vgrG3	-	-
		vipA	-	-
		vipB	-	-
